# Supplementary material for: Reactive Oxygen Species-Responsive Ferrocene Nanoparticles Delivering Small Interfering RNA Targeting NOP2/Sun RNA Methyltransferase Family Member 2 for Gastric Cancer Therapy
Source: Biomater Res. 2025 May 29;29:0209. doi: 10.34133/bmr.0209 (PMC12120247; doi:10.34133/bmr.0209)
Supplement: Supplementary 1 — Table S1 Fig. S1 [file bmr.0209.f1.zip › Supplementary Table 1.docx.xlsx]

## Sheet: Sheet1
Supplementary Table 1 Encapsulation Efficiency and Drug Loading of PRPFc@siNSUN2
No.	EE(%)	DL(%)
1	85.33	14.22
2	82.45	13.74
3	81.54	13.59
Mean	83.1	13.85
Abbreviations: EE, encapsulation efficiency. DL, drug loading.
